# Supplementary material for: Structural Basis of Brr2-Prp8 Interactions and Implications for U5 snRNP Biogenesis and the Spliceosome Active Site
Source: Structure. 2013 Jun 4;21(6):910–9. doi: 10.1016/j.str.2013.04.017 (PMC3677097; doi:10.1016/j.str.2013.04.017)
Supplement: PDB Session S1. Crystal Structure of Yeast Brr2 in Complex with the Jab1/MPN Domain of Prp8, Related to Figure 1 [file mmc2.zip]

Archive with 1 entries (1 files):
- stfode_2686_mmc2.pse
